# Supplementary material for: Quantifying uncertainty, variability and likelihood for ordinary differential equation models
Source: BMC Syst Biol. 2010 Oct 28;4:144. doi: 10.1186/1752-0509-4-144 (PMC2987882; doi:10.1186/1752-0509-4-144)
Supplement: Additional file 1 — MATLAB files illustrating the usage of the method of characteristics. [file 1752-0509-4-144-S1.ZIP]

Archive with 25 entries (22 files):
- matlabfiles/
- matlabfiles/autoreg1d_F.m
- __MACOSX/
- __MACOSX/matlabfiles/
- __MACOSX/matlabfiles/._autoreg1d_F.m
- matlabfiles/autoreg1d_traceDF.m
- __MACOSX/matlabfiles/._autoreg1d_traceDF.m
- matlabfiles/autoreg2d_beta_F.m
- __MACOSX/matlabfiles/._autoreg2d_beta_F.m
- matlabfiles/autoreg2d_beta_traceDF.m
- __MACOSX/matlabfiles/._autoreg2d_beta_traceDF.m
- matlabfiles/autoreg2d_V_F.m
- __MACOSX/matlabfiles/._autoreg2d_V_F.m
- matlabfiles/autoreg2d_V_traceDF.m
- __MACOSX/matlabfiles/._autoreg2d_V_traceDF.m
- matlabfiles/moc_demo.m
- __MACOSX/matlabfiles/._moc_demo.m
- matlabfiles/moc_F.m
- __MACOSX/matlabfiles/._moc_F.m
- matlabfiles/moc_parest_demo.m
- __MACOSX/matlabfiles/._moc_parest_demo.m
- matlabfiles/toggleswitch_F.m
- __MACOSX/matlabfiles/._toggleswitch_F.m
- matlabfiles/toggleswitch_traceDF.m
- __MACOSX/matlabfiles/._toggleswitch_traceDF.m
