# Supplementary material for: Quantifying uncertainty, variability and likelihood for ordinary differential equation models
Source: BMC Syst Biol. 2010 Oct 28;4:144. doi: 10.1186/1752-0509-4-144 (PMC2987882; doi:10.1186/1752-0509-4-144)
Supplement: Additional file 1 — MATLAB files illustrating the usage of the method of characteristics. [file 1752-0509-4-144-S1.ZIP › matlabfiles/autoreg1d_F.m]

function dZ = autoreg1d_F(t,Z,k)
% AUTOREG1D_F
%
% Right hand side of ODE for positively autoregulated gene expression
%

% number of discretization points
n = size(Z,2);

% parameters
V = k(1); K = k(2); c = k(3); d = k(4);

% hill kinetics with linear dilution
dZ = V*Z.^c ./ (K^c + Z.^c) - d * Z;
