# Supplementary material for: Quantifying uncertainty, variability and likelihood for ordinary differential equation models
Source: BMC Syst Biol. 2010 Oct 28;4:144. doi: 10.1186/1752-0509-4-144 (PMC2987882; doi:10.1186/1752-0509-4-144)
Supplement: Additional file 1 — MATLAB files illustrating the usage of the method of characteristics. [file 1752-0509-4-144-S1.ZIP › matlabfiles/autoreg1d_traceDF.m]

function trace = autoreg1d_traceDF(t,Z,k)
% AUTOREG1D_traceDF
%
% Trace of the Jacobian of AUTOREG1D_F
%

% number of discretization points
n = size(Z,2);

% parameters
V = k(1); K = k(2); c = k(3); d = k(4);

% trace of hill kinetics with linear dilution
trace  = V * c * Z.^(c-1) * K^c ./ (K^c + Z.^c).^2 - d;
