# Supplementary material for: Quantifying uncertainty, variability and likelihood for ordinary differential equation models
Source: BMC Syst Biol. 2010 Oct 28;4:144. doi: 10.1186/1752-0509-4-144 (PMC2987882; doi:10.1186/1752-0509-4-144)
Supplement: Additional file 1 — MATLAB files illustrating the usage of the method of characteristics. [file 1752-0509-4-144-S1.ZIP › matlabfiles/autoreg2d_beta_F.m]

function dZ = autoreg2d_beta_F(t,Z,k)
% AUTOREG2D_beta_F
%
% Right hand side of ODE for positively autoregulated gene expression with
% state space extended by the cooperativity parameter beta
%

% number of discretization points
n       = size(Z,2);
% original state variable
x       = Z(1,:);
% cooperativity beta
beta    = Z(2,:);

% other parameters
V       = k(1); 
K       = k(2); 
d       = k(3);

% hill kinetics with linear dilution
dx = V*x.^beta ./ (K.^beta + x.^beta) - d * x;

% parameter beta constant in time
dV = zeros(1,n);

dZ = [dx; dV];
