# Supplementary material for: Quantifying uncertainty, variability and likelihood for ordinary differential equation models
Source: BMC Syst Biol. 2010 Oct 28;4:144. doi: 10.1186/1752-0509-4-144 (PMC2987882; doi:10.1186/1752-0509-4-144)
Supplement: Additional file 1 — MATLAB files illustrating the usage of the method of characteristics. [file 1752-0509-4-144-S1.ZIP › matlabfiles/autoreg2d_beta_traceDF.m]

function trace = autoreg2d_beta_traceDF(t,Z,k)
% AUTOREG2D_beta_traceDF
%
% Trace of the Jacobian of AUTOREG2D_beta_F
%

% number of discretization points
n       = size(Z,2);
% original state variable
x       = Z(1,:);
% cooperativity beta
beta    = Z(2,:);

% other parameters
V       = k(1); 
K       = k(2); 
d       = k(3);

trace  = V .* beta * x.^(beta-1) * K.^beta ./ (K.^beta + x.^beta).^2 - d;
