# Supplementary material for: Quantifying uncertainty, variability and likelihood for ordinary differential equation models
Source: BMC Syst Biol. 2010 Oct 28;4:144. doi: 10.1186/1752-0509-4-144 (PMC2987882; doi:10.1186/1752-0509-4-144)
Supplement: Additional file 1 — MATLAB files illustrating the usage of the method of characteristics. [file 1752-0509-4-144-S1.ZIP › matlabfiles/autoreg2d_V_F.m]

function dZ = autoreg2d_V_F(t,Z,k)
% AUTOREG2D_V_F
%
% Right hand side of ODE for positively autoregulated gene expression with
% state space extended by the parameter Vmax
%

% number of discretization points
n = size(Z,2);
% original state variable
x = Z(1,:);
% Vmax
V = Z(2,:);

% other parameters
K = k(1); c = k(2); d = k(3);

% hill kinetics with linear dilution
dx = V.*x.^c ./ (K^c + x.^c) - d * x;

% parameter Vmax constant in time
dV = zeros(1,n);

dZ = [dx; dV];
