# Supplementary material for: Quantifying uncertainty, variability and likelihood for ordinary differential equation models
Source: BMC Syst Biol. 2010 Oct 28;4:144. doi: 10.1186/1752-0509-4-144 (PMC2987882; doi:10.1186/1752-0509-4-144)
Supplement: Additional file 1 — MATLAB files illustrating the usage of the method of characteristics. [file 1752-0509-4-144-S1.ZIP › matlabfiles/moc_demo.m]

function [] = moc_demo
%
% MOC_DEMO uses the method of characteristics to compute the evolution of a
% probability density function under under deterministic (ODE) dynamics.
% Implemented for the examples shown in the articles (positive
% autoregulation in 1, 2 and 3 dimensions, and the 2d toggleswitch example).
%
% To change the examples, adjust the "MODEL" and "propagation" parameters:
%
%   MODEL:  specifies the model to be computed
%
%           possible values:
%               'autoreg1d'         see Example 1 in the article
%               'autoreg2d_V'       see Example 1, state space ext. by Vmax
%               'autoreg2d_beta'    see Example 1, state space ext. by beta
%               'toggleswitch'      see Example 2 in the article
%
%   propagation:    specifies integration. Note that not all examples can be
%                   used with both integration schemes. For wrong choices,
%                   error messages will be thrown.
%
%           possible values:
%               'forward'           simple solution via method of
%                                   characteristics
%               'backward'          two-step procedure with initial
%                                   backward propagation and subsequent
%                                   forward solution via method of
%                                   characteristics
%
% Note that this function uses MVNPDF from the Matlab statistics toolbox to 
% specify the multivariate density values at the initial grid points. 
% Please exchange this line by the explicit computation if you don't have 
% the statistics toolbox.
%
% To change the initial density check out the cell "specify initial density",
% where some examples of different density functions are given for 1d
% models.
%
% written by 
%               Andrea Y. Weisse
%               andrea.weisse@ed.ac.uk
%

MODEL           = 'autoreg1d';      % 'autoreg1d', 'autoreg2d_V', 'autoreg2d_beta',
                                    % or 'toggleswitch'
propagation     = 'forward';        % 'forward' or 'backward'


% accuracy of ODE solver important for backward propagation
options         = odeset('RelTol',1e-7,'AbsTol',1e-10); 

% check combination of "MODEL" and "propagation" parameters
switch propagation
    case 'forward'
        switch MODEL
            case {'autoreg2d_V', 'autoreg2d_beta'}
                error('Use backward progation for this example for final integration.');
        end
    case 'backward'
        switch MODEL
            case {'toggleswitch'}
                error('Use forward progation for this example.');
        end
end

fprintf('==================================================================\n');
fprintf('Computing %s example with %s propagation.\n', MODEL, propagation);
fprintf('To change the example, set the "MODEL" and "propagation" parameters.\n\n');

%% initialize model and model specific parameters
switch MODEL
    case 'autoreg1d';               % 1d hill model with dilution
        % variables: [X]
        model.var   = {'x'};        % variable names
        model.par   = [1 2 4 0.01]; % parameter values: Vmax, K, beta, kd
        model.Tend  = 50;           % end of time span
        model.mu0   = 2;            % inital mean
        model.var0  = 0.2;          % initial variance
        left        = 0;         % initial grid on [left, right]
        right       = 5;
        h           = 0.1;          % grid size
        left_T      = 0;            % final grid (for backwards propagation) on [left_T,right_T]
        right_T     = 10;
    case 'autoreg2d_V';             % 1d hill model with linear degradation extended by Vmax
        % variables: [X]
        model.var   = {'x', 'V_{max}'};
        model.par   = [2 4 0.01];   % K, beta, kd
        model.Tend  = 50;        
        model.mu0   = [2 1]';    
        model.var0  = [0.2 0.025];
        h           = [1 0.01];
        left_T      = [0 0.5];
        right_T     = [60 1.5];
    case 'autoreg2d_beta';          % 1d hill model with linear degradation extended by beta
        % variables: [X]
        model.var   = {'x', '\beta'};
        model.par   = [1 2 0.01];   % Vmax, K, kd
        model.Tend  = 50;        
        model.mu0   = [2 4]';    
        model.var0  = [0.2 0.025];
        h           = [1 0.01];
        left_T      = [0 3.5];
        right_T     = [60 4.5];
    case 'toggleswitch'
        % variables: [C_Repressor1, C_Repressor2]
        model.var   = {'x_1', 'x_2'};
        Alpha       = 5;
        beta        = 2;
        gamma       = beta;
        model.par   = [ Alpha Alpha beta gamma]; % alpha1, alpha2, beta, gamma
        model.Tend  = 10;
        model.mu0   = [3 3]';
        model.var0  = [.1 .1];
        left        = model.mu0 - 1;
        right       = model.mu0 + 1;
        h           = 0.1;               
end
model.dim           = size(model.mu0,1);
% names of the function with the RHS of the ODE (model.F) and the trace of
% the Jacobian of F:
model.F             = sprintf('%s_F',        MODEL);
model.traceDF       = sprintf('%s_traceDF',  MODEL);

%% initial grid specification/backward propagation
switch propagation
    case 'forward'
        [x_t0,Nx]   = createGrid(left, right, h);
        N           = size(x_t0,2);           % number of grind points
        fprintf('Number of grid points/ODEs to solve: %i\n', N);
    case 'backward'
        [x_T,Nx]    = createGrid(left_T, right_T, h);
        N           = size(x_T,2);           % number of grind points
        fprintf('Number of grid points/ODEs to solve: %i\n', N);
        % back-propagation of grid points
        fprintf('Solving ODE backwards to determine initial points...');
        if model.dim == 1
            [T,Y]   = eval(sprintf('ode45(@%s_F,[model.Tend 0],x_T,options,model.par)', MODEL));
            x_t0= Y(end,:);
        else
            x_t0=zeros(model.dim,N);
            for i =1:N
                [T,Y]       = eval(sprintf('ode45(@%s_F,[model.Tend 0],x_T(:,i),options,model.par)', MODEL));
                x_t0(:,i)   = Y(end,:)';
            end
        end
        fprintf(' done.\n')
end

%% specify initial density
% u0          = mvnpdf(x_t0', model.mu0', model.var0)';

% non-normal initial densities (functions work only in 1d):
u0          = pdf('exp', x_t0, model.mu0);    % exponential distribution
% u0          = lognpdf(x_t0',...
%     log(model.mu0^2/sqrt(model.mu0^2+model.var0))', ...
%     sqrt(log(model.var0/model.mu0^2+1)))';    % lognormal distribution

%% solve MOC (forward propagation)
Zfinal      = zeros(model.dim+1,N);
fprintf('Forward solution via method of characteristics...');
figure(101); clf;
hold on;
for i = 1:N
    [Tvec,Z_moc]    = ode45(@moc_F,[0 model.Tend],[x_t0(:,i);u0(i)],[],model.par,model);
%     [Tvec,Z_moc]    = ode15s(@moc_F,[0 model.Tend],[x_t0(:,i);u0(i)],[],model.par,model);
    if model.dim == 1   % plot each trajectory
        plot3(Tvec, Z_moc(:,1), Z_moc(:,2), 'k');
    end        
    Zfinal(:,i)     = Z_moc(end,:)';
end
fprintf(' done.\n')
fprintf('==================================================================\n');

%% plot density
switch model.dim
    case 1
        % plot RHS
        Fx              = feval(model.F,0,[0:h:max(Zfinal(1,:))],model.par);
        switch propagation
            case 'forward'
                % plot RHS
                plot3(zeros(size(Fx)), [0:h:max(Zfinal(1,:))], Fx, 'k', 'LineWidth', 2);
        end
        plot3(zeros(size(x_t0)), x_t0, u0,'k', 'LineWidth', 2);
        plot3(model.Tend*ones(1,N), Zfinal(1,:), Zfinal(2,:), 'k', 'LineWidth', 2);
        view(100,30);
        ylabel(model.var{1}, 'FontSize', 16);
        xlabel('t', 'FontSize', 16);
        zlabel('u(t)', 'FontSize', 16);
        axis('tight');
        box on;
    case 2
        switch propagation
            case 'forward'
                x1T     = reshape(Zfinal(1,:), Nx(2), Nx(1));
                x2T     = reshape(Zfinal(2,:), Nx(2), Nx(1));
                uTmoc   = reshape(Zfinal(end,:), Nx(2), Nx(1));
                surf(x1T, x2T, uTmoc);
                
                % plot vector field
                [xquiv, Nquiv]  = createGrid([0 0], [6 6], 0.5);
                Fxquiv          = feval(model.F,0,xquiv,model.par);
                quiver(xquiv(1,:),xquiv(2,:),Fxquiv(1,:),Fxquiv(2,:));
                view(48.5, 36);
            
            case 'backward'
                x1T     = reshape(Zfinal(1,:), Nx(2), Nx(1));
                x2T     = reshape(Zfinal(2,:), Nx(2), Nx(1));
                uTmoc   = reshape(Zfinal(end,:), Nx(2), Nx(1));
                surf(x1T, x2T, uTmoc, 'EdgeColor', 'none');
                axis([left_T(1) right_T(1) left_T(2) ...
                    right_T(2) min(Zfinal(end,:)) max(Zfinal(end,:))]);
                view([0, 90]);
                colormap('gray');
                colorbar;
                figure(102); clf;
            
                % plot marginal distribution
                plot(x1T(1,:), sum(uTmoc, 1)'*h(2))
                xlabel(model.var{1}); ylabel(sprintf('u_T(%s)', model.var{1})); 
                title('marginal distribution');
                set(gca,'FontSize',12);
                grid on;
                figure(101);
        end
        xlabel([model.var{1}], 'FontSize', 16);
        ylabel([model.var{2}], 'FontSize', 16);
        zlabel(['u_T'], 'FontSize', 16);
end
set(gca,'FontSize',12);
grid on;
hold off;

%%%%%%%%%%%%%%%%%%%%%%%%%%%% the end %%%%%%%%%%%%%%%%%%%%%%%%%%%%%%%%

function [grid,Nx] = createGrid(x_min, x_max, h)
% create uniform grid on region [x_min,x_max] with grid size h
% implemented for dimensions d <= 4 (but easily extendable)
%
% input: 
%   x_min, x_max:   1xd vectors delimiting the region of interest
%   h:              grid size
%
% output:
%   grid:           dxN matrix with grid points, where N is determined by h
%   Nx:             1xd vector containing the number of grid points in each
%                   dimension

% h can be the same for all dimensions or different on all:
if length(h) == 1
    switch length(x_min)
        case 1
            grid    = [x_min:h:x_max];
            Nx      = length(grid);
        case 2
            x1          = [x_min(1):h:x_max(1)];
            x2          = [x_min(2):h:x_max(2)];
            [g1, g2]    = meshgrid(x1,x2);
            grid        = [g1(:)'; g2(:)'];
            Nx          = [length(x1), length(x2)];
        case 3
            x1          = [x_min(1):h:x_max(1)];
            x2          = [x_min(2):h:x_max(2)];
            x3          = [x_min(3):h:x_max(3)];
            [g1, g2, g3]    = meshgrid(x1,x2,x3);
            grid            = [g1(:)'; g2(:)'; g3(:)'];
            Nx          = [length(x1), length(x2), length(x3)];
        case 4
            x1          = [x_min(1):h:x_max(1)];
            x2          = [x_min(2):h:x_max(2)];
            x3          = [x_min(3):h:x_max(3)];
            x4          = [x_min(4):h:x_max(4)];
            [g1,g2,g3,g4]   = ndgrid(x1, x2, x3, x4);
            grid            = [g1(:)'; g2(:)'; g3(:)'; g4(:)'];
            Nx          = [length(x1), length(x2), length(x3), length(x4)];
        otherwise
            error('Not implemented for dimensions >= 4.')
    end
elseif length(h) == length(x_min)
    switch length(x_min)
        case 2
            x1          = [x_min(1):h(1):x_max(1)];
            x2          = [x_min(2):h(2):x_max(2)];
            [g1, g2]    = meshgrid(x1,x2);
            grid        = [g1(:)'; g2(:)'];
            Nx          = [length(x1), length(x2)];
        case 3
            x1          = [x_min(1):h(1):x_max(1)];
            x2          = [x_min(2):h(2):x_max(2)];
            x3          = [x_min(3):h(3):x_max(3)];
            [g1, g2, g3]    = meshgrid(x1,x2,x3);
            grid            = [g1(:)'; g2(:)'; g3(:)'];
            Nx          = [length(x1), length(x2), length(x3)];
        case 4
            x1          = [x_min(1):h(1):x_max(1)];
            x2          = [x_min(2):h(2):x_max(2)];
            x3          = [x_min(3):h(3):x_max(3)];
            x4          = [x_min(4):h(4):x_max(4)];
            [g1,g2,g3,g4]   = ndgrid(x1,x2,x3,x4);
            grid            = [g1(:)'; g2(:)'; g3(:)'; g4(:)'];
            Nx          = [length(x1), length(x2), length(x3), length(x4)];
        otherwise
            error('Not implemented for dimensions >= 4.')
    end
else
    error('Either specify one grid for all dimensions or for each dimension one.')
end
