# Supplementary material for: Quantifying uncertainty, variability and likelihood for ordinary differential equation models
Source: BMC Syst Biol. 2010 Oct 28;4:144. doi: 10.1186/1752-0509-4-144 (PMC2987882; doi:10.1186/1752-0509-4-144)
Supplement: Additional file 1 — MATLAB files illustrating the usage of the method of characteristics. [file 1752-0509-4-144-S1.ZIP › matlabfiles/moc_F.m]

function dC = moc_F(t, C, params, model)
% MOC_F
%
% Method of characteristics extending the right hand side F of an ODE by 
% one dimension for the density
%

% state variable(s)
C_state     = C(1:end-1);
% density
C_dens      = C(end);

% divergence of F equal to the trace of the Jacobian of F
divF        = feval(model.traceDF,t,C_state,params);

% right hand side F of ODE
dC_state    = feval(model.F,t,C_state,params);
% right hand side for density values (eq. 5 in article)
dC_dens     = -divF * C_dens;

dC = [dC_state; dC_dens];
