# Supplementary material for: Quantifying uncertainty, variability and likelihood for ordinary differential equation models
Source: BMC Syst Biol. 2010 Oct 28;4:144. doi: 10.1186/1752-0509-4-144 (PMC2987882; doi:10.1186/1752-0509-4-144)
Supplement: Additional file 1 — MATLAB files illustrating the usage of the method of characteristics. [file 1752-0509-4-144-S1.ZIP › matlabfiles/moc_parest_demo.m]

function [] = moc_parest_demo
%
% MOC_PAREST_DEMO: maximum likelihood parameter estimation with the method
% of characteristics as shown in Example 3 in the article. We estimate 
% V_max from the positive autoregulation example.
%
% Adjust parameter "priorInf" to specify if prior information is given. 
% Possible values:
%
%       1:      normal distribution
%       0:      uniform distribution
%
% written by 
%               Andrea Y. Weisse
%               andrea.weisse@ed.ac.uk
%

fprintf('==================================================================\n');
fprintf('Parameter estimation via the method of characteristics.\n')
fprintf('Change prior information on the parameter value by setting\n');
fprintf('"priorInf" to 1 or 0.\n\n')

% general parameters
priorInf     = 0;       % if 1: normal distribution on parameters assumed, 
                        % if 0: uniform distribution on parameters
x_final      = 5;       % fictional data point
MODEL        = 'autoreg2d_V';
options      = odeset('RelTol',1e-7,'AbsTol',1e-10);
h            = 0.01;    % grid size

%% initialize model specific parameters
model.var   = {'x', 'V_{max}'};
model.par   = [2 4 0.01];   % K, beta, kd
model.Tend  = 50;
model.mu0   = [2 1]';
model.var0  = [0.2 0.025];
model.dim           = size(model.mu0,1);
% names of the function with the RHS of the ODE (model.F) and the trace of
% the Jacobian of F:
model.F             = sprintf('%s_F',        MODEL);
model.traceDF       = sprintf('%s_traceDF',  MODEL);

left_V       = 0;   % discretization on interval [left_V, right_V]
right_V      = 2;

%% back-propagation of final point for different parameter values
% specify grid for final time (with constant state x_final)
Vgrid   = left_V:h:right_V;
x_T = [x_final*ones(size(Vgrid)); Vgrid];
N           = size(x_T,2);              % total number of grind points
fprintf('Solving %i ODEs backwards... ', N);

x_t0    = zeros(model.dim,N);
for i =1:N
    [T,Y]   = eval(sprintf('ode45(@%s_F,[model.Tend 0],x_T(:,i),options,model.par)', MODEL));
    x_t0(:,i)= Y(end,:)';
end
fprintf(' done.\n');
%% initial density
if priorInf
    u0      = mvnpdf(x_t0', model.mu0', model.var0);
else
    u0      = mvnpdf(x_t0(1,:)', model.mu0(1)', model.var0(1)) * 1/(right_V-left_V);
end

%% forward solution via method of characteristics
fprintf('Forward solution via method of characteristics...');
Zfinal      = zeros(model.dim+1,N);
for i = 1:N
    [Tvec,Z_moc]    = ode45(@moc_F,[0 model.Tend],[x_t0(:,i);u0(i)],[],model.par,model);
    %     [Tvec,Z_moc]    = ode15s(@moc_F,[0, model.Tend],[x_t0(:,i);u0(i)],[],model.par,model);
    Zfinal(:,i)     = Z_moc(end,:)';
end
fprintf(' done.\n');
fprintf('==================================================================\n');

%% plot density at t = model.Tend
figure(103); clf;
semilogy(Zfinal(2,:), Zfinal(3,:),'k.--')
xlabel([model.var{2}], 'FontSize', 16);
ylabel(sprintf('L(%s | D)', model.var{2}), 'FontSize', 16);
grid on;
set(gca,'FontSize',12);
hold off;
