# Supplementary material for: Quantifying uncertainty, variability and likelihood for ordinary differential equation models
Source: BMC Syst Biol. 2010 Oct 28;4:144. doi: 10.1186/1752-0509-4-144 (PMC2987882; doi:10.1186/1752-0509-4-144)
Supplement: Additional file 1 — MATLAB files illustrating the usage of the method of characteristics. [file 1752-0509-4-144-S1.ZIP › matlabfiles/toggleswitch_F.m]

function dC = toggleswitch_F(t, C, params)
% TOGGLESWITCH_F
%
% Right hand side of the ODE for the genetic toggle switch
%

% concentration of repressor 1
rep1 = C(1,:);
% concentration of repressor 2
rep2 = C(2,:);

% effective rates of repressor 1 and 2, respectively
alpha1 = params(1);     alpha2 = params(2);
% cooperativity of repression of promoter 2 and 1, respectively
beta   = params(3);     gamma  = params(4);

% right hand side F
dRep1 = alpha1 * (1 + rep2.^beta).^(-1) - rep1;
dRep2 = alpha2 * (1 + rep1.^gamma).^(-1) - rep2;

dC = [dRep1; dRep2];
