# Supplementary material for: Quantifying uncertainty, variability and likelihood for ordinary differential equation models
Source: BMC Syst Biol. 2010 Oct 28;4:144. doi: 10.1186/1752-0509-4-144 (PMC2987882; doi:10.1186/1752-0509-4-144)
Supplement: Additional file 1 — MATLAB files illustrating the usage of the method of characteristics. [file 1752-0509-4-144-S1.ZIP › matlabfiles/toggleswitch_traceDF.m]

function traceDF = toggleswitch_traceDF(t, C, params)
% TOGGLESWITCH_F
%
% Trace of the Jacobian of TOGGLESWITCH_F
%

traceDF = -2 * ones(1, size(C,2));
